# Supplementary material for: MicroRNAs: A Link between Mammary Gland Development and Breast Cancer
Source: Int J Mol Sci. 2022 Dec 15;23(24):15978. doi: 10.3390/ijms232415978 (PMC9786715; doi:10.3390/ijms232415978)
Supplement: Supplementary file 1 [file ijms-23-15978-s001.zip]

Archive with 1 entries (1 files):
- ijms-2100974-supplementary.xlsx
