# Supplementary material for: MicroRNAs: A Link between Mammary Gland Development and Breast Cancer
Source: Int J Mol Sci. 2022 Dec 15;23(24):15978. doi: 10.3390/ijms232415978 (PMC9786715; doi:10.3390/ijms232415978)
Supplement: Supplementary file 1 [file ijms-23-15978-s001.zip › ijms-2100974-supplementary.xlsx]

## Sheet: Sheet1
Supplementary Table S1. Detailed methods and breast cancer outcomes of microRNAs found in mammary gland development and breast cancer
		Breast cancer
MiRNA	Development stage	Population characteristics	Outcomes	Reference
miR-137	Embryo	1) Stage IV BC tissue (n=40) and adjacent non-tumour breast tissue 2) MCF-7, tissue cells from 1), BT474 cells	↑ miR-137 → ↓ BMP7: increases potential for EMT	[76]
miR-137	Embryo	1) MDA-MB-231 cells inoculated in BALB/c nude mice	miR-137 ⊣ Tac1: ↓ TNBC tumour weight & volume	[34]
miR-137	Embryo	1) MCF-7, HCC1937, MDA-MB-468, and MCF-7/ADR cells 2) MCF-7 cells injected into dorsal flank of male BALB/c nude mice	miR-137 ⊣ DUSP4 → ↓ DUSP4: Increased sensitivity to doxorubicin, ↑ E-cadherin ↓ N-cadherin, vimentin (in the presence of doxorubicin)	[37]
miR-137	Embryo	1) MCF10A, MDA-MB-231, Hs578T, MCF7, SK-BR3, and T-47D cells 2) Triple-negative BC patient sample stage I-IIIA (n=30) and normal samples (n=30)	miR-137 ⊣ Del1 → ↓ Del1: ↓ proliferation, migration, invasion of TNBC	[38]
miR-137	Embryo	1) Non-TNBC (n=36) and TNBC (n=51) breast cancer tissue 2) MCF10A, HCC38, MDA-MB-231, MDA-MB-468 cells	miR-137 ⊣ FSTL1 → ↓FSTL1: ↓ Wnt/β-catenin, CD133, Nanog, SOX2, stemness	[77]
miR-137	Embryo	1) MCF7, SKBR3 cells	↑ CBX4 via PRC1 ↓ miR-137 → ↑Notch1, Jag1, Hey2	[78]
miR-137	Embryo	1) Stage IV BC tissue (n=40) and adjacent non-tumour breast tissue 2) MCF-7, tissuce cells from 1), BT474 cells	↑ miR-137 → ↓ BMP7: increases potential for EMT	[79]
miR-137	Embryo	1) MCF10A, MCF12A, MCF7, MDA-MB-231, MDA-MB-361, BT20, SKBR3, ZR-75-1	miR-137 ⊣ KDM5B → ↓KDM5B → ↓CKS1B: ↓ proliferation & migration	[80]
miR-206	Embryo/Pregnancy & lactation/Virgin adult, pregnancy, lactation & involution	1) BC tissue samples and adjacent normal tissue 2) MDA-MB-231 AND SK-BR-3 cells	miR-206 ⊣ NK1R-FL → ↓ NK1R-FL: ↑ migration, invasion, proliferation, colony formation	[44]
miR-206	Embryo/Pregnancy & lactation/Virgin adult, pregnancy, lactation & involution	Review article	miR-206 → ↓ WBP2, p21, CDK4, cyclin D1: ↓ proliferation ↑ sensitivity to tamoxifen, cell cycle arrest	[27]
miR-206	Embryo/Pregnancy & lactation/Virgin adult, pregnancy, lactation & involution	Review article	miR-206 ⊣ ER-ɑ, Tachykinin1, GATA3: ↓ breast cancer growth, treatment resistance	[81]
miR-206	Embryo/Pregnancy & lactation/Virgin adult, pregnancy, lactation & involution	1) MCF-7 cells	↑ AhR, ↓ ER-ɑ → ↑ miR-206: ↓ proliferation, migration	[82]
miR-206	Embryo/Pregnancy & lactation/Virgin adult, pregnancy, lactation & involution	1) MDA-MB-231 cells	miR-206 ⊣ CALR: ↓ proliferation, metastasis ↑ apoptosis	[43]
miR-206	Embryo/Pregnancy & lactation/Virgin adult, pregnancy, lactation & involution	1) MDA-MB-231 and SUM159 cells	↓ stemness, proliferation ↑ cell cycle arrest	[42]
miR-184	Puberty	1) Mouse tumour models: Tp53 -/-, transgenic SV40 tag model, transgenic MMTV-Neu, and transgenic MMTV-PyMT 2) MDA-MB-231, BT549, MCF10A Eco, Hs578T, MDA-MB-468, MDA-MD-157, BT20, MDA-MB-453, MCF7, T47D, BT483, MDA-MD-175, HCC1954, HCC1968, ZR 75 30, MM361, AU565, BT474 cells 3) MDA-MB-231 cells in NOD/SCID mice @ 8 weeks old for 2 weeks 4) MDA-MB-231 cells as 2), aged until ethical endpoint 5) Hu…	miR-184 ⊣ AKT2, PRAS40, GSK3A → ↓ AKT2, PRAS40, GSK3A: ↓ initiation and proliferation, metastasis, protein synthesis	[51]
miR-184	Puberty	1) MCF-7 cells	miR-184 ⊣ YWHAG → ↓ YWHAG: ↑ apoptosis, cell cycle arrest ↓ proliferation, invasion	[54]
miR-184	Puberty	1) BC samples from very young patients (n=26), older women (n=15), and healthy controls (n=5)	↓ methylation	[83]
miR-34a	Puberty	1) MCF10A, MDA-MB-231, SUM-159, HCC1937, MDA-MB-468 cells 2) MDA-MB-231 xenograft tumour in SCID mice	miR-34a → ↓ survivin: ↓ cell number, tumour volume ↑ apoptosis	[88]
miR-34a	Puberty	1) MDA-MB-231 and SK-BR-3 cells	↑ miR-34a → ↑ apoptosis, cell cycle arrest ↓ invasion and migration	[89]
miR-34a	Puberty	Review article	↓ treatment resistance, stem cell formation, invasion and migration ↑ apoptosis	[90]
miR-34a	Puberty	Review article	↓ metastasis, invasion ↑ apoptosis	[27]
miR-34a	Puberty	Review article	↓ stemness, metastasis, invasion ↑ apoptosis, cell cycle arrest	[87]
miR-34a	Puberty	1) Samples from patients with TNBC (n=78) and adjacent healthy tissues 2) MDA-MB-157 and BT-549 cells	↑ lncRNA → ↓ PAPAS miR-34a: ↓ migration & invasion	[91]
miR-34a	Puberty	1) BC tumour tissues (n=24) and adjacent normal tissues (n=24) 2) MCF10A, MDA-MB-231, MDA-MB-468, MCF-7, BT and SKBR3 cells	miR-34a ⊣ HIF1-: ↓ VEGFR, MMP9, CXCR4, tumour development ↑ apoptosis	[92]
miR-34a	Puberty	1) MCF10A, MCF-7, and T47D cells	↓ SNHG7 ↑ miR-34a: ↓ vimentin, snail ↑ E-cadherin	[93]
miR-34a	Puberty	1) MCF-7 and MDA-MB-231 cells	miR-34a ⊣ CCND1: ↓ cell viability and proliferationt ↑ cell cycle arrest	[94]
miR-34a	Puberty	1) MCF-7, MDA-MB-231, MDA-MB-468, T47D, HS578T, BT549, HCC70 cells	miR-34a ⊣ AXL: ↓ tumour vascular structures, migration, invasion	[63]
miR-34a	Puberty	1) MCF-7 cells	miR-34a ⊣ Wnt1→ ↓ Wnt1: ↓ invasion ↑ sensitivity to sunitinib	[95]
miR-34a	Puberty	1) BT-474 and MDA-MB-231 cells	↓ Wnt1 → ↑miR-34a → : ↓ growth, invasion, migration ↑ apoptosis	[84]
miR-34a	Puberty	1) MCF10A, MCF-7, MDA-MB-231, adriamycin-resistant MCF-7, paclitaxel resistant MDA-MB-231	↑ lncRNA SNHG7→ ↓miR-34a : ↑ tumour size, IC50 of adriamycin	[85]
miR-34a	Puberty	1) T46D and MDA-MB-231 cells	miR-34a ⊣ E2F1, E2R3 ↓ E2F1, E2R3: ↓ proliferation, migration, invasiveness, spheroid formation ↑ caspase-3	[86]
miR-489	Puberty	1) BC Tissue and adjacent normal tissues (sample size not indicated) 2) MCF-7 and MDA-MB-231 cells 3) HCC1954 cells in mice	miR-489 ⊣ HER2 → ↓ HER2 ↓ cell growth, tumorigenecity, tumour growth, HER2, p-HER2, SHP2, p-Akt, Akt, p-ERK, ERK	[97]
miR-489	Puberty	1) MCF-TAM, MCF-HER2	miR-489 ⊣ AKT, MAPK, p38, ptpn11 → ↓ AKT, MAPK, p38, ptpn11: ↓ ER-ɑ translocation to cytosol, ER phosphorylation, tamoxifen resistance, cancer stem-like properties	[98]
miR-489	Puberty	1) T47D cells 2) MDA-MB-231 xenograft in athymic female nude mice from Envigo(n=5)	miR-489 ⊣ ULK1, LAPTM4B → ↓ ULK1, LAPTM4B: ↓ autophagy, tumour cell survival ↑ doxorubicin sensitivity in vivo	[99]
miR-489	Puberty	1) MCF-7/ADM, MCF-7 cells	miR-489 ⊣ Smad3 → ↓ Smad3	[100]
miR-489	Puberty	1) BCSCs from T-47D and SKBR3 BC	↓ linc00460 → ↑ miR-489 ⊣ XIAP →↓ XIAP: ↓ cell viability, colony formation, migration, invasion (MDA-MB-231 & MCF-7)	[101]
miR-489	Puberty	1) Paraffin sections from BC tissues (n=64) 2) MDA-MB-231 and MDA-MB-468 cells	miR-489 ↓ proliferation, migration, and invasion	[102]
miR-489	Puberty	1) tamoxifen-resistant MCF-7, LCC2 and LCC9 cells	↓ circCDK1 →↑ miR-489 ⊣ CDK1 → ↓ CDK1	[103]
miR-489	Puberty	1) HMEC-hTERT, MCF10A, MCF7, T47D, BT474, BT549, MDA-MB-231 and MDA-MB-468 cells	miR-489 ⊣ GSE1 → ↓ GSE1: ↓ proliferation, migration, invasion	[104]
miR-489	Puberty	1) MCF-7, MDA-MB-231, MDA-MB-468, T47D and MCF-7/ADM (resistant to adriamycin) cells 2) MCF-7/ADM xenograft tumours	miR-489 ⊣ SPIN1 → ↓ SPIN1: ↑ adriamycin sensitivity, apoptosis ↓ proliferation, tumour volume, invasion, PIK3CA, AKT, CREB1, BCL2	[105]
miR-17/92 cluster	Virgin adult & pregnancy	Review article	↑ chemoresistance	[28]
miR-17/92 cluster	Virgin adult & pregnancy	Review article	↑ angiogenesis, invasion and metastasis	[58]
miR-17/92 cluster	Virgin adult & pregnancy	Review article	↑ proliferation, migration, invasion	[106]
miR-193b	Virgin adult & pregnancy	1) MDA-MB-231, MDA-MB-453 and BT549 cells	miR-193b ⊣ DDAH1 ↓ vasculogenic mimicry	[66]
miR-193b	Virgin adult & pregnancy	1) MDA-MB-231, MCF-7 and MCF-10A cells	↓ metastasis	[107]
miR-193b	Virgin adult & pregnancy	1) BC tissue samples and adjacent normal tissue (n=23) 2) MCF10A, MCF-7, MDA-MB-231 MDA-MB-453, SK-BR-3, ZR-75 and T47D cells	miR-193b ⊣ RAB22A ↓ growth and metastasis	[108]
miR-193b	Virgin adult & pregnancy	1) MCF-7 & MCF-7 doxorubicin resistant cells	miR-193b ⊣ MCL-1 ↓ doxorubicin resistance	[109]
miR-193b	Virgin adult & pregnancy	1) BC tissue samples (n=23) and adjacent normal tissue (n=9) 2) CCD-1095Sk, MCF-7, T47D, and BT-474 cells	miR-193b ⊣ MORC4 ↓ growth ↑ apoptosis	[110]
miR-193b	Virgin adult & pregnancy	1) MCF10A, MDA-MB-231, SUM-159, and HCC-1806 cells	↓ migration, stemness markers ↑ apoptosis	[111]
miR-193b	Virgin adult & pregnancy	1) MCF10A, MDA-MB-231 and MCF-7 cells	miR-193b ⊣ RAB22A, DNAJC13 ↓ cell proliferation, clonogenicity, migration and invasion	[112]
miR-193b	Virgin adult & pregnancy	1) BT-549 2) BC tumour samples (n=58), benign samples (n=36), and age matched cancer-free control samples (n=58)	miR-193b ⊣ CD44v6 ↓ migration, invasion	[113]
miR-21	Virgin adult & pregnancy	Review article	↑ cell migration, invasion, metastasis, proliferation ↓ apoptosis	[58]
miR-21	Virgin adult & pregnancy	Review article	miR-21 ⊣ PDCD4 ↓ apoptosis ↑ proliferation, tumour growth, invasion, metastasis, radiotherapy resistance	[59]
miR-21	Virgin adult & pregnancy	Review article	↑ invasion, metastasis, proliferation, cell survival, radiation resistance	[114]
miR-21	Virgin adult & pregnancy	Review article	inhibiting miR-21 → ↓ angiogenesis, tumour growth, metastasis	[115]
miR-21	Virgin adult & pregnancy	Review article	↑ chemoresistance	[116]
miR-21	Virgin adult & pregnancy	Review article	↑ radioresistance	[117]
miR-27a	Pregnancy & lactation	Review article	miR-27a ⊣ FOXO1, SP1, FBXW7 ↑ cell growth	[81]
miR-27a	Pregnancy & lactation	1) Breast cancer tissue samples and adjacent normal tissues (n=56) 2) MCF10A, MCF-7, SKBR3, BT-474, and MDA-MB-231 cells	miR-27a ⊣ TET1 ↑ EMT, demethylation of ADCY6	[119]
miR-27a	Pregnancy & lactation	Review article	inhibiting miR-27a → ↑ apoptosis	[114]
miR-139	Pregnancy & lactation	1) Paraffin-embedded BC samples (n=128) 2) MCF10A, MDA-MB-231, MDA-MB-435, MCF-7, T-47D and SKBR3 cells	miR-139-5p ⊣ OIP5: ↑ Bax ↓ cell proliferation, Bcl2, Notch1, Hes1	[121]
miR-139	Pregnancy & lactation	1) BC gene expression from NCBI Gene expression omnibus GSE65194, GSE42568, GSE29431 2) MCF10A, T47D, MCF-7, ZR-75-1, and HCC1954 cells	miR-139-5p ⊣ COL11A1: ↑ apoptosis, Caspase-3, Bax ↓ cell proliferation, Bcl2	[122]
miR-139	Pregnancy & lactation	1) MCF-7 and MCF-7 docetaxel-resistant BC cells	miR-139-5p ⊣ Notch1: ↑ survivin ↓ apoptosis in resistant cells, caspase-3, caspase-7, caspase-9, migration	[120]
miR-139	Pregnancy & lactation	1) Formalin-fixed paraffin embedded primary BC tumour specimens with relapse (n=10) and without relapse (n=10) 2) MCF-7 BC samples 3) MCF-7 or SKBR3 orthotopic xenografts with or without miR-139-5p mimic	miR-139-5p ⊣ MAT2A, POLQ, TOP1, TOP2A, RAD54L, XRCC5 → ↓ MAT2A, POLQ, TOP1, TOP2A, RAD54L, XRCC5: ↓ cell survival ↑ caspase-3	[123]
miR-139	Pregnancy & lactation	1) BC tissues (n=40) and para-cancer tissues (n=40) 2) MCF10A, MCF‐7, MDA‐MB‐231, MDA‐MB‐453, BT474, and ZR‐75‐30 cell lines	↑ lncRNA TTN-AS1 ↓ miR-139-5p → ↑ZEB1: ↓ E-cadherin ↑ migration and invasion, vimentin, N-cadherin	[124]
miR-139	Pregnancy & lactation	1) Breast tumour tissues (n=45) and normal adjacent tissue (n=45)	↑ circRNA circ_0003645 ↓ miR-139-5p → ↑ HMGB1: ↑ proliferation, apoptosis	[125]
miR-139	Pregnancy & lactation	1) Formalin-fixed paraffin embedded primary BC tumour specimens (n=74)	↑ miR-139-5p: ↑ER+, PR+ ↓ Ki-67, survival, node-positive luminal A cases	[126]
miR-139	Pregnancy & lactation	1) MCF10A, HCC1806, BT549 cells	miR-139 ⊣ SOX8 ↓ SOX8: ↑ apoptosis, cleaved caspase-3/9 ↓ proliferation	[127]
miR-139	Pregnancy & lactation	1) BC tissues (n=86) and adjacent non-cancerous tissues (n=86) 2) MDA-MB-231, MCF-7, MDA-MB-468, MDA-MB-453, SK-BR-3 and T-47D cell lines	miR-139-3p ⊣ RAB1A ↓ RAB1A: ↑ E-cadherin ↓ proliferation, migration, invasion, N-cadherin, MMP-9, MMP-2	[128]
miR-139	Pregnancy & lactation	1) 293T, MCF-7, T47D cells	miR-139 ⊣ TOP2a ↓ TOP2a: ↓ growth, proliferation	[129]
miR-139	Pregnancy & lactation	1) H184B5F5/M10, BT-474, MCF-7, Hs578T, MDA-MB-231 2) MDA-MB-231 cells injected orthotopically into BALB/c mice	miR-139 ⊣ CXCR4 ↓ CXCR4: ↓ p-Akt, stemness, CD133, Nanog, IL-6	[130]
miR-150-5p	Pregnancy & lactation	1) MDA-MB-231 cells	miR-150-5p ⊣ DNMT3A, DNMT3B ↑ stem-like characteristics through methylation	[50]
miR-150-5p	Pregnancy & lactation	1) Normal and adjacent TNBC tissue from human female 25-57 yo, n=30 - no radiotherapy or chemotherapy 2) MCF10A (non-cancerous), MCF7, MDA-MB-468, MDA-MB-231, MDA-MB-157 cells	miR-150-5p ⊣ SRCIN1 → ↓SRCIN1: ↓N-cadherin, vimentin, β-catenin ↑ E-cadherin, ZO-1	[132]
miR-150-5p	Pregnancy & lactation	1) Triple-negative BC tumour samples (n=56), non Triple-negative BC tumour samples (n=57) and adjacent non-tumour tissues (n=41) 2) HCC1806, MDA-MB231 cells	miR-150-5p ⊣ MYB → ↓ MYB ↑ cell proliferation, drug resistance, migration	[133]
miR-204-5p	Pregnancy & lactation	Review article	↑ sensitivity to chemotherapy	[27]
miR-204-5p	Pregnancy & lactation	1) MCF10A, MCF-7, AU565, MDA-MB-157, BT-20, MDA-MB-231 cells	miR-204-5p ⊣ PRR11: ↓ migration ↑ cell cycle arrest	[135]
miR-204-5p	Pregnancy & lactation	1) MDA-MB-231 and MCF-7 cells	miR-204-5p ⊣ RIOK1: ↓ tumour growth, proliferation	[136]
miR-204-5p	Pregnancy & lactation	1) MDA-MB-231, MDA-MB-468, and MCF-7 cells	↓ proliferation and metastasis	[137]
miR-204-5p	Pregnancy & lactation	1) BC tissues & adjacent non-cancer tissues (n=99) 2) MDA-MB-231, MDA-MB-468 and MCF-7 cells	↓ EMT & invasion	[138]
miR-486	Pregnancy & lactation	1) HEK293, MCF7, T47D and MDA‐MB‐231 cells	miR-486-5p ⊣ JARID1B: ↑ radiosensitivity	[140]
miR-486	Pregnancy & lactation	1) MCF-7 cells	↓ invasion, migration, stemness ↑ chemosensitivity	[141]
miR-486	Pregnancy & lactation	1) MDA-MB-231 and MDA-MB-453, T47D and MCF-7 cells	miR-486-5p ⊣ Dock1: ↓ EMT	[142]
miR-486	Pregnancy & lactation	1) BC tissues and matched adjacent normal tissues (n=20) 2) MDA-MB-231, MCF-7, SK-BR-3, T47D, and HBL-100 cells	miR-486-5p ⊣ PIM-1: ↓ proliferation ↑ cell cycle arrest, apoptosis	[143]
miR-103	Pregnancy, lactation & involution	1) Triple-negative BC patient tumour tissues (n=20) and normal mammary tissue (n=20) 2) MCF10A, MDA-MB-231, and TB549 cell lines	miR-103 ⊣ OLFM4 → ↓OLFM4	[145]
miR-103	Pregnancy, lactation & involution	1) 67NR, 168 FARN, 4T07, 4T1, SW480, and SW620 cells 2) MDA-MB-231 cells 3) SUM140 cells injected in SCID mice 4) NMuMG cells	miR-103/107 ⊣ Dicer → ↓ Dicer → ↓ miR-200 ⊣ ZEB1/2 → ↑ ZEB 1/2: ↑ metastasis, EMT	[146]
miR-152	Pregnancy, lactation & involution	1) Primary BC tissue (n=32) and paired adjacent non-cancerous tissue (n=32) 2) HBL-100, MDA-MB-231, MCF-7, SKBR3, T47D, and BT-549 cells	miR-150-5p ⊣ ROCK1 → ↓ ROCK1: ↓ migration, invasion, cell number	[148]
miR-152	Pregnancy, lactation & involution	1) Human triple-negative BC samples (n=72) and corresponding normal controls (n=72) 2) SUM149PT and MDA-MB-468 cells	↑ circRNA hsa_circRNA_102229 ↓ miR-152-3p → ↑ PFTK1 → PFTK1: ↑ proliferation, migration, invasion	[149]
miR-152	Pregnancy, lactation & involution	1) BC patients sample (n=30) and normal tissues (n=30) 2) MCF10A, MCF-7, MCF-7 resistant to paclitaxel	miR-152-3p ⊣ EPAS1 → ↓ EPAS1: ↓ survival rate ↑ apoptosis, sensitivity to paclitaxel	[150]
miR-152	Pregnancy, lactation & involution	1) MCF-7, MDA-MB-231, MDA-MB-468, and MCF-7 adriamycin-resistant cells	miR-152-3p ⊣ SPIN1 → ↓ SPIN1: ↓ drug-resistant cell-survival	[151]
miR-152	Pregnancy, lactation & involution	1) MDA-MB-231, MCF-7, and BT-474 cells	miR-152-3p ⊣ DNMT1 → ↑ CDH1 ↑ methylation	[152]
miR-152	Pregnancy, lactation & involution	1) MCF10A, MCF-7, T47D, MDA-MB-231 cells	miR-152 ⊣ DNMT1, IGF-IR, IRS1 ↓ DNMT1, IGF-IR, IRS1: ↓ p-AKT, p-ERK, HIF-1a, cell proliferation, colony formation, and tumour angiogenesis	[153]
miR-152	Pregnancy, lactation & involution	1) BC tissues (n=18) and matched normal tissues (n=18) 2) MCF10A, MCF7, MDA-MB-231, T47D, MDA-MB-453 cells	miR-152-3p ⊣ β-catenin, PKM2 ↓ β-catenin, PKM2: ↑ apoptosis ↓ cell proliferation, differentiation	[154]
miR-152	Pregnancy, lactation & involution	1) HCC1806 cells	miR-152-3p ⊣ PIK3CA ↓ PIK3CA: ↑ apoptosis ↓ cell viability, pAKT, pRPS6	[155]
miR-152	Pregnancy, lactation & involution	1) BC tissues from tamoxifen responders (n=16) and non-responders (n=20) 2) MCF-7, MCF-7 tamoxifen-resistant	miR-152-3p ⊣ ALCAM ↓ ALCAM: ↓ viability of tamoxifen-resistant MCF-7	[156]
miR-152	Pregnancy, lactation & involution	1) HEK293T, 184A1, T47D, MDA-MB-231, H1299 and A549 cells 2) Invasive ductal carcinoma (n=47) and adjacent normal tissues (n=47)	↓ EGR1 → miR-152-3p ⊣ PKM2 → ↓ PKM2 → ↓ NF-kB p65 → ↓ EGR1	[157]
miR-218	Pregnancy, lactation & involution	1) MDA-MB-231 cells	↑ metastasis	[158]
miR-218	Pregnancy, lactation & involution	1) 4T1, MDA-MB-231 and MCF-7	miR-218 ⊣ DDX21 ↑ invasion, migration, EMT	[159]
miR-218	Pregnancy, lactation & involution	1) MCF10A, MCF7 and MDA-MB-231 cells	miR-218 ⊣ HoxB3 ↑ methylation/histone modification	[160]
miR-218	Pregnancy, lactation & involution	1) MCF10A & MDA-MB-231 cells	miR-218 ⊣ SOST, DKK2, SFRP2 ↑ metastasis	[161]
miR-218	Pregnancy, lactation & involution	1) MCF10A, MCF-7, MDA-MB-231 cells	miR-218 ⊣ SOST, BSP/IBSP, OPN/SPP1, CXCR4 ↑ metastasis	[162]
miR-218	Pregnancy, lactation & involution	1) TNBC tissue & adjacent normal tissue (n=10) 2) MCF10A, MDA-MB-231, MDA-MB-436, and MDA-MB-468 cells	miR-218 ⊣ ZFX ↓ proliferation, migration, invasion	[163]
miR-218	Pregnancy, lactation & involution	1) MCF-7 cells	miR-218 ⊣ BIRC5 ↓ doxorubicin & taxol resistance ↑ apoptosis	[164]
miR-218	Pregnancy, lactation & involution	1) Cisplatin-resistant MCF-7 cells	miR-218 ⊣ BRCA1 ↓ cisplatin resistance ↑ apoptosis	[165]
miR-218	Pregnancy, lactation & involution	1) MCF-7 cells	↓ proliferation, migration ↑ apoptosis	[166]
miR-218	Pregnancy, lactation & involution	1) MCF10A, MCF7, MDA-MB-231 and LM2 cells	miR-218 ⊣ LaminB1	[167]
miR-218	Pregnancy, lactation & involution	1) MCF10A, BT474, MCF-7, MDA-MB-453, and MDA-MB-231 cells	miR-218 ⊣ TPD52 ↓ proliferation, invasion	[168]
miR-223	Pregnancy, lactation & involution	1) MCF10A, MDA-MB-231 cells	miR-223-3p ⊣ FBXW7 ↑ EMT, metastasis	[170]
miR-223	Pregnancy, lactation & involution	Review article	↑ proliferation, apoptosis, drug resistance	[171]
miR-223	Pregnancy, lactation & involution	1) FVB miR-223 knockout mice injected with BPE3 cells 2) MCF-7 cells	miR-223 ⊣ E2F1 ↓ CDK4/6 inhibitor resistance	[169]
miR-223	Pregnancy, lactation & involution	1) MCF‐7, MDA‐MB‐231, BT‐549, and T‐47D cells	miR-223-3p ⊣ FABP7 ↓ proliferation, migration, invasion, EMT ↑ apoptosis	[172]
miR-31	Pregnancy, lactation & involution	1) MCF-7, ZR-75-1, BT474, MDA-MB-231, MDA-MB-453 and HCC1806 cells	miR-31 ⊣ CDK1 ↓ proliferation, migration, invasion	[174]
miR-31	Pregnancy, lactation & involution	1) MDA-MB-231 and MDA-MB-468	↓ proliferation ↑ apoptosis, sensitivity to taxol and cisplatin	[175]
miR-31	Pregnancy, lactation & involution	1) MDA-MB-231 cells	miR-31 ⊣ BRMS1 ↓ invasion, migration	[176]
miR-148a	Lactation	1) MC3T3-E1, MDA-MB-231, MCF-7 cells	miR-148a ⊣ ERK2 ↓ proliferation	[184]
miR-148a	Lactation	1) T47D and MDA‐MB‐231 cells	miR-148a ⊣ ATP7A ↓ cisplatin resistance	[180]
miR-148a	Lactation	1) MMTV-PyMT;FAKf/f mice and Col1a2-creERT mice from FVB/N background 2) MDA-MB-231, MCF-7 and WI-38 cells	↓ migration, proliferation	[181]
miR-148a	Lactation	1) MCF-7 and ZR-75-1 cells	inhibition of miR-148a (⊣ TXNIP) ↓ proliferation	[178]
miR-148a	Lactation	1) MCF10A, MCF-7, MDA-MB-231, A549, cells	miR-148a ⊣ PDK1 ↓ growth, adriamycin resistance	[182]
miR-148a	Lactation	1) MCF10A, MCF7 and T47D cells	miR-148a ⊣ WNT1 ↓ stemness	[183]
miR-148a	Lactation	Review article	↓ metastasis, chemoresistance ↑ apoptosis	[27]
miR-17-5p	Lactation	1) Hs578T, MCF-7, MDA-MB-231, and T-47D cells	miR-15b ⊣ NTN4 → ↓ NTN4: ↑ migration, invasiveness, clonogenicity	[187]
miR-17-5p	Lactation	1) BC tissues (sample size not indicated) 2) MCF-7, MDA-MB-231 cells	miR-17-5p ⊣ STAT3 → ↓ STAT3: ↑ apoptosis, p53	[186]
miR-17-5p	Lactation	1) MDA MB 231, MCF7, SKBR3, ZR 751, and BT 474 cell lines 2) Female BALB/c-nu mice inoculated with MDA-MB-231 cells	↑ uPAR → ↑ c-myc → ↑ miR-17-5p ⊣ DR4, DR5 → ↓ DR4, DR5: ↑ pERK, ↓ caspase-3, caspase-8, apoptosis	[188]
miR-17-5p	Lactation	Review article	↑ cell growth, proliferation, metastasis, angiogenesis	[58]
miR-17-5p	Lactation	1) MCF-7, BT-20 cells	miR-17-5p ⊣ AIB1 → ↓ ER activity, CDC2, cyclin D1, cell proliferation	[185]
miR-181b	Lactation	1) MDA-MB-231 and MCF-7 cells	miR-181b ⊣ CCL18 → ↓ CCL18 ↓ cell proliferation, migration, invasion, NF-kB ↑ apoptosis	[190]
miR-181b	Lactation	Review article	↑ cell migration, proliferation, chemoresistance, cell cycle progression, EMT	[58]
miR-25	Lactation	1) MCF-7 cells	↓ apoptosis	[192]
miR-25	Lactation	1) Minimally transformed mammary epithelial cells, MCF-7 cells	↑ cell migration, invasion, proliferation, chemoresistance, EMT	[193]
miR-25	Lactation	1) E0771 cells in C57BL/6 mice or IFNαβR−/− mice	miR-181b ⊣ NCOA3 ↓ hypoxia-induced immunosuppression ↑ tumour volume	[194]
miR-25	Lactation	1) BC tumour tissues and corresponding non-tumour tissues (n=25) 2) MCF10A, SUM-159PT and MCF-7 cells	miR-181b ⊣ TOB1 ↑ proliferation and invasion	[195]
miR-25	Lactation	Meta-analysis	miR-25 is associated with an increased hazard ratio for BC	[196]
miR-25	Lactation	1) MDA-MB-231 and SUM-1315 cells	miR-181b ⊣ BTG2 ↓ apoptosis ↑ proliferation and invasion	[197]
miR-424(322)/503	Involution	1) Letrozole-resistant MCF-7 cells	↓ drug resistance	[199]
miR-424(322)/503	Involution	Review article	miR-424 inhibits cellular proliferation through CDK1, Hippo pathway, ERK pathway	[27]
miR-424(322)/503	Involution	1) MDA-MB-231 cells	miR-424-5p via PTEN/PI3k-Akt-mTOR ↑ apoptosis, Taxol sensitivity ↓ proliferation, cell cycle regulation	[74]
miR-424(322)/503	Involution	1) MDA-MB-231, MCF-7 and HUVECs	miR-424 mimics + YY1 shRNA ↓ VWF, cellular survival, invasion, migration, under hypoxic conditions	[200]
miR-424(322)/503	Involution	1) Mixed background miR-424(322)/503−/− females crossed with FvB/NJ males 2) FvB/NJ miR-424(322)/503−/− mice crossed with MMTV-Neu mice	loss of miR-424(322)/503 promotes BC tumorigenesis and chemoresistance through BCL2 and IGF1R	[201]
miR-424(322)/503	Involution	1) HMLE derivatives and SUM149PT lines	miR-424 ⊣ TGFBR3 ↓ tumorigenesis properties, EMT-associated phenotypes, stemness	[202]
miR-424(322)/503	Involution	1) Basal-like BC tissues (n=84) and paired adjacent mammary tissues (n=20) 2) MCF10A, DU4475, HCC1806 and MDA-MB-468 cells	miR-424-5p ⊣ DCLK1 ↓ proliferation, migration, and invasion	[203]
miR-424(322)/503	Involution	1) BC tissues & adjacent normal controls (n=17) 2) MCF10A, MDA-MB-231, and HCC1937 cells	miR-424 ⊣ CDK1 ↓ cell proliferation induced cell cycle arrest in G2/M	[204]
miR-424(322)/503	Involution	1) MCF10A and MDA-MB-231 cells	miR-424 ⊣ CDC42/PRDM14 ↓ stem-like BC characteristics, invasion in hyperglycemic conditions	[205]
miR-424(322)/503	Involution	1) MCF10A, BT474, HCC1500, HCC1806, HCC1954 and MM231 cells	miR-424 via extracellular vesicles and PD-L1 ↑ apoptosis ↓ decreases inflammatory cytokines, tumour growth	[198]
miR-424(322)/503	Involution	1) BC tissue and adjacent normal tissues (n=35) 2) MDA-MB-231, MDA-MB-468, SKBR-3, and MCF-7 cells	miR-424 may induce cell cycle arrest and ↑ apoptosis through PD-L1 and PI3K/AKT/MTOR downstream	[75]
miR-126	Virgin adult, pregnancy, lactation & involution	1) MCF10Ca1h, MCF10Ca1a.c11, and MCF10AT1k cells 2) BALB/c mice with 4T1 cells inoculated in mammary fat pad of 6-8 wk old female mice 3) Mesenchymal stem cells from bone marrow of BALB/c	miR-126 ⊣ Sdf-1a/Cxcl12 → ↓ Sdf-1a → ↓ activation CXCR4: ↓ mesenchymal stem cell recruitment or migration	[207]
miR-126	Virgin adult, pregnancy, lactation & involution	1) HUVECs, MCF-7, MDA-MB-231	miR-126 ⊣ IRS-1 → ↓IRS-1 ↓ cell growth	[208]
miR-126	Virgin adult, pregnancy, lactation & involution	1) BC patient samples (n=20) and adjacent normal controls (n=20) 2) MCF-7 and MDA-MB-231 cells	miR-126 ⊣ ADAM9 → ↓ADAM9 ↓ invasion, proliferation	[212]
miR-126	Virgin adult, pregnancy, lactation & involution	1) MDA-MB-468, MCF7, ZR75.1, MDA-MB-361, and MDA-MB-231 cells in combination with BC drugs	↑ PIK3CA inhibitor drug efficacy	[211]
miR-126	Virgin adult, pregnancy, lactation & involution	1) SKBR3, BT474, SKBR3/TR, BT474/TR (trastuzumab-resistant) cell lines	miR-126 ⊣ PIK3R2 → ↓ PIK3R2: ↓ Akt/mTOR ↓ drug resistance	[213]
miR-126	Virgin adult, pregnancy, lactation & involution	1) 184A1, MCF-7 cells	miR-126-5p ⊣ CNOT7 → ↓CNOT7 ↓ migration	[214]
miR-126	Virgin adult, pregnancy, lactation & involution	1) MCF-7, MDA-MB-231 cells	miR-126-5p ⊣ Egfl-7 → ↓EGFL7 ↓ proliferation	[215]
miR-126	Virgin adult, pregnancy, lactation & involution	1) Normal breast tissue (n=29) and malignant primary breast carcinomas tumour tissue (n=29) 2) MCF-7 cells	↓ cell growth	[216]
miR-126	Virgin adult, pregnancy, lactation & involution	1) MDA-MB-231, MDA-MB-231 metastatic to bone (BoM1), MDA-MB-231 metastatic to lung (LM2) cells	↓ lung metastasis, EMT markers, growth, proliferation	[217]
miR-126	Virgin adult, pregnancy, lactation & involution	1) Breast tumour tissues (n=19) and normal adjacent tissue (n=19)	miR-126 ⊣ SLC7A5, PLXNB2 → ↓ SLC7A5, PLXNB2 ↓ proliferation	[218]
miR-126	Virgin adult, pregnancy, lactation & involution	1) MDA-MB-231, LM2, CN34 cells and cells in mice	miR-126 ⊣ IGFBP2, MERTK, PITPNC1, SHMT2 → ↓ IGFBP2, MERTK, PITPNC1, SHMT2 ↓ metastasis, endothelial cell recruitment	[219]
miR-126	Virgin adult, pregnancy, lactation & involution	1) MCF-7 cells	miR-126 → ↓ VEGF-A ↑ cell cycle arrest ↓ angiogenesis	[209]
miR-126-3p	Virgin adult, pregnancy, lactation & involution	1) BT549, MCF-7 cells	miR-126 ⊣ AKT → ↓ AKT: ↓ cofilin ↓ migration, invasion	[210]
miR-126-3p	Virgin adult, pregnancy, lactation & involution	1) MDA-MB-231 (pMDA) and cancer-stem-like MDA-MB-231 cells (cMDA) treated with cisplatin (tpMDA and tcMDA, respectively)	miR-126 ⊣ JAG1, ITGA6 → ↓ AG1, ITGA6	[221]
miR-142-3p	Virgin adult, pregnancy, lactation & involution	1) Csf1r-YFP- or F4/80-positive myeloid populations (TIMs) from tumour-bearing mice of FVB/N or C57BL/6 mice with varying Ets2 allele expression	↑ ETS2 → ↑ miR-142-3p	[230]
miR-142-3p	Virgin adult, pregnancy, lactation & involution	1) MCF‐10A, MCF‐7, MDA‐MB‐231, SK‐BR‐3 cells 2) BC tissues (n=6) and matched normal tissues (n=6) 3) BALB/c mice injected with MDA-MB-231 cells in the right flank or tail vein	miR-142-3p ⊣ RAC1 → ↓ RAC1:↓ N-cadherin, vimentin; ↑ E-cadherin ↓ EMT, tumour weight, growth rate, metastasis	[222]
miR-142-3p	Virgin adult, pregnancy, lactation & involution	1) MCF-7, MDA-MB-468, HCC1806 cells	↓ stemness, ALDH activity, radioresistance	[223]
miR-142-3p	Virgin adult, pregnancy, lactation & involution	1) MCF-7 cells, MCF-7 doxorubicin resistant cells 2) 5 wk old BALB/c mice injected with MCF-7 cells from 1)	miR-142-3p ⊣ HMGB1 → ↓ HMGB1 ↓ doxorubicin resistance, tumour size	[224]
miR-142-3p	Virgin adult, pregnancy, lactation & involution	1) miR-142-3p and miR-424-5p mimics transfected into MCF-7 cells	miR-142-3p → ↓ Bcl2, Oct-3, , c-Myc, p-STAT3, ↑ Beclin1, Bax ↓ cell viability, clonogenicity, proliferation ↑ apoptosis, cell cycle arrest	[225]
miR-142-3p	Virgin adult, pregnancy, lactation & involution	1) ER+ BC (n=20) and matched marginal tissues 2) MDA-MB-231 and MCF-7 cells	miR-142-3p ⊣ ESR1, Akt, Bcl2, p-Akt → ↓ ESR1: ↓ Stemness (ALDH, Sox2, Nanog) ↑ Apoptosis (Caspase-3, caspase-9)	[70]
miR-142-3p	Virgin adult, pregnancy, lactation & involution	1) BC clinical expression from NCBI gene omnibus GSE40267 2) Primary BC tumour samples (n=24) and normal samples (n=24) 3) MCF-10A, MCF-7 (ER+), SKBR3 (HER2+), MDA-MB231 (TNBC) and MDA-MB-468 cells	miR-142-3p ⊣ HMGA1 → ↓ HMGA1: ↓ p-ERK/ERK, p-AKT/AKT, p-STAT3/STAT3 ratio, stemness ↑ apoptosis, G2/M cell cycle arrest	[71]
miR-142-3p	Virgin adult, pregnancy, lactation & involution	1) MCF10A, MDA-MB-231, MDA-MB-468, MDA-MB-453, BT-549, SKBR-3, T-47D, MCF-7, and ZR-75 2) METABRIC BC patient data	miR-142-3p ⊣ HMGB3 → ↓ HMGB3 ↓ cell survival, colony formation, migration, invasion, metastasis, Bcl-2, Atg3, Atg7, Atg12-Atg5, Atg16L1, Beclin-1, LC3-I, p-mTOR, p-STAT3 ↑ Apoptosis (caspase-7, Bax, cleaved caspase-9)	[72]
miR-142-3p	Virgin adult, pregnancy, lactation & involution	1) MDA-MB-231 cells overexpressing miR-142-3p	miR-142-3p ⊣ HIF1A, LOX, ITGA5 → ↓ HIF1A, LOX, ITGA5: ↓ chemoresistance	[226]
miR-142-3p	Virgin adult, pregnancy, lactation & involution	1) BC tissues (n=24) and adjusted normal tissues (n=24) 2) MCF-7 cells	miR-142-3p ⊣ Bach1 → ↓ Bach1: ↓ invasion, migration, prolfieration	[227]
miR-142-3p	Virgin adult, pregnancy, lactation & involution	1) MCF10A, MCF-7, MDA-MB-231 cell lines	miR-142-3p ⊣ CDC25C→ ↓ CDC25C: ↓ proliferation ↑ G2/M cell cycle arrest (MCF10A cells)	[228]
miR-142-3p	Virgin adult, pregnancy, lactation & involution	1) MDA-MB-231, MDA-MB-468 and MCF-7 cells	miR-142-3p ⊣ WASL, ITGAV, RAC1, CFL2: ↓ invasiveness, cell size, cell volume	[229]
miR-15b	Virgin adult, pregnancy, lactation & involution	1) BC samples with invasive ductal carcinomas and adjacent normal tissues (n=6) 2) HEK293T, MDA-MB-231 and MCF7 cells	miR-15b-5p ⊣ HPSE2 → ↓ HPSE2: ↑ proliferation, motility, invasiveness ↓ apoptosis	[232]
miR-15b	Virgin adult, pregnancy, lactation & involution	1) BC tissues (n=60) and adjacent normal tissue (n=60) 2) MDA-MB-231, BT474, SKBR3, MCF-7 cells	miR-15b-5p ⊣ PARQ3 → ↓ PARQ3: ↑ migration, invasiveness (MDA-MB-231)	[233]
miR-15b	Virgin adult, pregnancy, lactation & involution	1) MCF-7, MDA-MB-231, and BT549 cells	EGF → ↑ miR-15b-5p ⊣ MTSS1 → ↓ MTSS1: ↑ migration, invasiveness	[234]
miR-205	Virgin adult, pregnancy, lactation & involution	Review article	miR-205⊣ SOCS3, PTPRN2, MMP3 ↓ invasion, migration, metastasis, EMT	[27]
miR-205	Virgin adult, pregnancy, lactation & involution	Review article	miR-205⊣ ErbB3, VEGFA ↓ proliferation, invasion, angiogenesis	[81]
miR-205	Virgin adult, pregnancy, lactation & involution	Review article	miR-205 is oncogenic and tumour suppressive ↓ proliferation ↑ cancer development and progression, radiosensitization, chemotherapy sensitivity	[114]
miR-205	Virgin adult, pregnancy, lactation & involution	Review article	miR-205 expression decreases as BC aggressiveness increases; reduces tumour progression and increases response to therapy	[48]
miR-205	Virgin adult, pregnancy, lactation & involution	1) MDA-MB-231, MCF-7, MDA-MB-468, T47D, HCC1937, SKBR3 cells 2) BALB/c nude mice injected with MCF-7 cells	miR-205⊣ HELLS ↓ migration, invasion, tumour growth	[235]
miR-205	Virgin adult, pregnancy, lactation & involution	1) BT-549, MDA-MB-468, MDA-MB-453, MDA-MB-231, and MCF-10A cells	miR-205⊣ HOXD1, Snail1 ↓ proliferation, chemotherapy resistance	[236]
miR-205	Virgin adult, pregnancy, lactation & involution	1) MCF-7, MDA-MB-231 cells	miR-205⊣ CLDN11 ↓ proliferation, EMT ↑ apoptosis	[237]
miR-205	Virgin adult, pregnancy, lactation & involution	1) MDA-MB-231, 4T1, and MCF-7 2) 6-week-old Balb/c female mice with 4T1 cells injected	↓ angiogenesis	[238]
miR-205	Virgin adult, pregnancy, lactation & involution	1) MCF10A, BT474, SKBR-3, ZR-75-30, and MCF-7 cells	↓ migration, invasion	[239]
mIR-221	Virgin adult, pregnancy, lactation & involution	Review article	↓ apoptosis ↑ proliferation, metastasis, invasion	[58]
mIR-221	Virgin adult, pregnancy, lactation & involution	Review article	↑ drug resistance	[114]
mIR-221	Virgin adult, pregnancy, lactation & involution	Review article	↑ EMT, drug resistance	[242]
miR-30b	Virgin adult, pregnancy, lactation & involution	1) BC tissues and matched adjacent normal tissues (n=14) 1) MCF10A, MDA-MB-231, MCF-7, MDA-MB-468, and HCC1937 cells	miR-30b ⊣ ASPP2 ↑ proliferation, migration, invasion	[244]
miR-30b	Virgin adult, pregnancy, lactation & involution	Review article	miR-30b restores sensitivity to trastuzumab treatment and induces cell cycle arrest	[27]
